# Supplementary material for: Technologies for Mechanical Recycling of Carbon Fiber-Reinforced Polymers (CFRP) Composites: End Mill, High-Energy Ball Milling, and Ultrasonication
Source: Polymers (Basel). 2024 Aug 20;16(16):2350. doi: 10.3390/polym16162350 (PMC11359413; doi:10.3390/polym16162350)
Supplement: Supplementary file 1 [file polymers-16-02350-s001.zip]

Archive with 2 entries (2 files):
- polymers-3047891-supplementary.MOV
- polymers-3047891-supplementary.pdf
